# Supplementary material for: Nigella sativa L. and COVID-19: A Glance at The Anti-COVID-19 Chemical Constituents, Clinical Trials, Inventions, and Patent Literature
Source: Molecules. 2022 Apr 25;27(9):2750. doi: 10.3390/molecules27092750 (PMC9105261; doi:10.3390/molecules27092750)
Supplement: Supplementary file 1 [file molecules-27-02750-s001.zip]

Archive with 1 entries (1 files):
- molecules-1649433-supplementary.pdf
